# Supplementary material for: Degradation of Phenol via an Advanced Oxidation Process (AOP) with Immobilized Commercial Titanium Dioxide (TiO2) Photocatalysts
Source: Nanomaterials (Basel). 2023 Mar 31;13(7):1249. doi: 10.3390/nano13071249 (PMC10097325; doi:10.3390/nano13071249)
Supplement: Supplementary file 1 [file nanomaterials-13-01249-s001.zip]

Archive with 1 entries (1 files):
- nanomaterials-2296853-supplementary.pdf
